# Supplementary material for: Climate and Land‐Use Change May Reshape the Biogeography of Freshwater Crabs Across China
Source: Ecol Evol. 2026 Apr 29;16(5):e73505. doi: 10.1002/ece3.73505 (PMC13125959; doi:10.1002/ece3.73505)
Supplement: Supplementary file 1 — Data S1: Codes. [file ECE3-16-e73505-s001.R]

options(stringsAsFactors = FALSE)

# ==========================================================
# Climate and land-use change may reshape the biogeography of freshwater crabs across China 
# ==========================================================

# ---------------------------
# 0) Configuration
# ---------------------------
project_root <- normalizePath(".", winslash = "/", mustWork = FALSE)

cfg <- list(
  project_root = project_root,
  pred_names = c("BIO1","BIO12","BIO4","BIO15","crop","pasture","urban"),
  predictor_dir = file.path(project_root, "Predictor_Stacks"),
  pot_csv = file.path(project_root, "potamidae.csv"),
  ses_csv = file.path(project_root, "sesarmidae.csv"),
  basin_root = file.path(project_root, "basins"),
  run_root = file.path(project_root, "FINAL_BG_RUN"),
  coast_buffer_km = 200,
  pa_ratio = 2L,
  seed_pot = 123,
  seed_ses = 456,
  k_folds = 5L,
  cv_seed = 123,
  nsim_shap = 200L,
  shap_sample_n = 1500L,
  pdp_grid_n = 60L,
  lev = 4L,
  plot_agg_factor = 5L
)

stack_path <- function(tag) file.path(cfg$predictor_dir, sprintf("predictors_%s.tif", tag))

# ---------------------------
# 1) Package loader
# ---------------------------
load_or_install <- function(pkgs) {
  for (p in pkgs) {
    if (!requireNamespace(p, quietly = TRUE)) install.packages(p, dependencies = TRUE)
  }
  invisible(lapply(pkgs, library, character.only = TRUE))
}

libs <- c(
  "terra","dplyr","readr","ggplot2","maxnet","pROC","randomForest",
  "sf","rnaturalearth","rnaturalearthdata","fastshap","tidyr","tibble",
  "car","patchwork","writexl","scales"
)
load_or_install(libs)

# ---------------------------
# 2) Setup output folders
# ---------------------------
dir.create(cfg$run_root, recursive = TRUE, showWarnings = FALSE)
dir.create(file.path(cfg$run_root, "SUMMARY"), recursive = TRUE, showWarnings = FALSE)
dir.create(file.path(cfg$run_root, "FIGURES_FINAL"), recursive = TRUE, showWarnings = FALSE)
terra_tmp <- file.path(cfg$run_root, "_terra_tmp")
dir.create(terra_tmp, recursive = TRUE, showWarnings = FALSE)
terra::terraOptions(todisk = TRUE, memfrac = 0.75, progress = 1, tempdir = terra_tmp)

# ---------------------------
# 3) Helper functions
# ---------------------------
.get_col <- function(df, candidates){
  ln <- tolower(names(df))
  i <- which(ln %in% tolower(candidates))[1]
  if (is.na(i)) NA_character_ else names(df)[i]
}

parse_pa_label <- function(x){
  if (is.numeric(x)) return(ifelse(x > 0, 1L, 0L))
  lev <- tolower(trimws(as.character(x)))
  dplyr::case_when(
    lev %in% c("1","true","present","presence","yes","y","p") ~ 1L,
    lev %in% c("0","false","absent","absence","no","n","a") ~ 0L,
    TRUE ~ NA_integer_
  )
}

safe_weight_pair <- function(w1, w2){
  if (!is.finite(w1) && !is.finite(w2)) return(c(0.5, 0.5))
  if (!is.finite(w1)) return(c(0, 1))
  if (!is.finite(w2)) return(c(1, 0))
  s <- w1 + w2
  if (!is.finite(s) || s == 0) return(c(0.5, 0.5))
  c(w1 / s, w2 / s)
}

load_stack <- function(tag) {
  p <- stack_path(tag)
  if (!file.exists(p)) stop("Missing predictor stack: ", p)
  r <- terra::rast(p)[[cfg$pred_names]]
  if (!all(names(r) == cfg$pred_names)) stop("Predictor names mismatch in ", tag)
  r
}

mk_land_mask <- function(r) {
  lulc <- r[[c("crop","pasture","urban")]]
  terra::app(lulc, fun = function(x) as.integer(all(!is.na(x))))
}

apply_land_mask <- function(r) {
  m <- mk_land_mask(r)
  tryCatch(
    terra::mask(r, m, maskvalues = 0),
    error = function(e){
      message("terra::mask failed; using multiplication fallback: ", e$message)
      m2 <- terra::ifel(m == 1, 1, NA)
      r * m2
    }
  )
}

read_family_csv <- function(path){
  df <- readr::read_csv(path, show_col_types = FALSE)
  lonc <- .get_col(df, c("longitude","decimallongitude","lon","x","long","Longitude","LONGITUDE"))
  latc <- .get_col(df, c("latitude","decimallatitude","lat","y","Latitude","LATITUDE"))
  yc   <- .get_col(df, c("presence","pa","y","label","Presence","PRESENCE","presence_absence"))
  famc <- .get_col(df, c("family","taxon","Family","FAMILY"))
  if (is.na(lonc) || is.na(latc) || is.na(yc)) stop("Cannot detect lon/lat/y in: ", basename(path))
  if (is.na(famc)) { df$.__family__ <- tools::file_path_sans_ext(basename(path)); famc <- ".__family__" }
  df |>
    dplyr::transmute(
      family = trimws(as.character(.data[[famc]])),
      lon = suppressWarnings(as.numeric(.data[[lonc]])),
      lat = suppressWarnings(as.numeric(.data[[latc]])),
      y = parse_pa_label(.data[[yc]])
    ) |>
    dplyr::filter(is.finite(lon), is.finite(lat), !is.na(y))
}

sample_pa_cells <- function(mask_r, pres_lon, pres_lat, n_pa, seed = 1){
  set.seed(seed)
  vals <- terra::values(mask_r, mat = FALSE)
  avail <- which(!is.na(vals))
  pres_cells <- unique(terra::cellFromXY(mask_r, cbind(pres_lon, pres_lat)))
  pres_cells <- pres_cells[!is.na(pres_cells)]
  avail <- setdiff(avail, pres_cells)
  if (length(avail) < n_pa) stop("Not enough available cells: need=", n_pa, " available=", length(avail))
  samp <- sample(avail, n_pa)
  xy <- terra::xyFromCell(mask_r, samp)
  data.frame(lon = xy[,1], lat = xy[,2], y = 0L)
}

make_folds <- function(y, k = 5, seed = 123){
  set.seed(seed)
  pos <- which(y == 1L); neg <- which(y == 0L)
  fpos <- sample(rep(1:k, length.out = length(pos)))
  fneg <- sample(rep(1:k, length.out = length(neg)))
  folds <- vector("list", k)
  for (i in 1:k) folds[[i]] <- c(pos[fpos == i], neg[fneg == i])
  folds
}

calc_auc <- function(y_true, y_score){
  if (length(unique(y_true)) < 2L) return(NA_real_)
  if (length(unique(y_score)) < 2L) return(NA_real_)
  roc_obj <- tryCatch(pROC::roc(y_true, y_score, quiet = TRUE), error = function(e) NULL)
  if (is.null(roc_obj)) return(NA_real_)
  as.numeric(pROC::auc(roc_obj))
}

calc_tss <- function(y_true, y_score){
  if (length(unique(y_true)) < 2L) return(NA_real_)
  if (length(unique(y_score)) < 2L) return(NA_real_)
  roc_obj <- tryCatch(pROC::roc(y_true, y_score, quiet = TRUE), error = function(e) NULL)
  if (is.null(roc_obj)) return(NA_real_)
  best <- tryCatch(pROC::coords(roc_obj, x = "best", best.method = "youden",
                                ret = c("sensitivity","specificity"), transpose = FALSE),
                   error = function(e) NULL)
  if (is.null(best)) return(NA_real_)
  sens <- as.numeric(best[1, "sensitivity"])
  spec <- as.numeric(best[1, "specificity"])
  sens + spec - 1
}

train_maxnet <- function(y, X){
  fml <- maxnet::maxnet.formula(y, X, classes = "lqph")
  m <- maxnet::maxnet(y, X, f = fml)
  pred <- function(nd) as.numeric(predict(m, nd, type = "cloglog"))
  list(model = m, pred = pred)
}

train_rf <- function(y, X){
  yfac <- factor(ifelse(y == 1L, "pres", "abs"), levels = c("abs","pres"))
  m <- randomForest::randomForest(x = X, y = yfac, ntree = 500,
                                  mtry = max(1, floor(sqrt(ncol(X)))))
  pred <- function(nd) as.numeric(predict(m, nd, type = "prob")[,"pres"])
  list(model = m, pred = pred)
}

cv_metrics_model <- function(train_fun, y, X, k = 5, seed = 123){
  folds <- make_folds(y, k = k, seed = seed)
  aucs <- rep(NA_real_, k)
  tsss <- rep(NA_real_, k)
  for (i in seq_len(k)){
    test <- folds[[i]]
    train <- setdiff(seq_along(y), test)
    if (length(unique(y[train])) < 2L || length(unique(y[test])) < 2L) next
    fit <- train_fun(y[train], X[train,,drop = FALSE])
    p <- fit$pred(X[test,,drop = FALSE])
    aucs[i] <- calc_auc(y[test], p)
    tsss[i] <- calc_tss(y[test], p)
  }
  list(
    auc_mean = mean(aucs, na.rm = TRUE), auc_sd = sd(aucs, na.rm = TRUE),
    tss_mean = mean(tsss, na.rm = TRUE), tss_sd = sd(tsss, na.rm = TRUE)
  )
}

predict_raster <- function(r, fit, pred_names){
  fun2 <- function(model, d, ...){
    dd <- as.data.frame(d)
    if (ncol(dd) == length(pred_names)) names(dd) <- pred_names
    fit$pred(dd)
  }
  terra::predict(r, model = fit$model, fun = fun2, na.rm = TRUE)
}

pdp_ensemble <- function(pred_fun, X, grid_n = 60){
  meds <- sapply(X, median, na.rm = TRUE)
  qlo  <- apply(X, 2, quantile, probs = 0.05, na.rm = TRUE)
  qhi  <- apply(X, 2, quantile, probs = 0.95, na.rm = TRUE)
  curves <- lapply(colnames(X), function(v){
    xs <- seq(qlo[[v]], qhi[[v]], length.out = grid_n)
    newd <- matrix(rep(meds, each = grid_n), ncol = ncol(X), byrow = FALSE)
    colnames(newd) <- colnames(X)
    newd[,v] <- xs
    ys <- pred_fun(as.data.frame(newd))
    tibble::tibble(var = v, x = xs, y = ys)
  })
  dplyr::bind_rows(curves)
}

area_of_binary <- function(bin_r, px_km2){
  as.numeric(terra::global(px_km2 * (bin_r >= 1), "sum", na.rm = TRUE)[1,1])
}

area_above <- function(r, cutoff){
  px <- terra::cellSize(r, unit = "km")
  as.numeric(terra::global(px * (r >= cutoff), "sum", na.rm = TRUE)[1,1])
}

mask_china_from_r <- function(r) terra::ifel(!is.na(r), 1, NA)

mask_coast_from_r <- function(r, coast_buffer_km = 200){
  m_ch <- terra::ifel(!is.na(r), 1, NA)
  coast_sf2 <- rnaturalearth::ne_download(scale = 50, type = "coastline", category = "physical", returnclass = "sf")
  coast_buf2 <- sf::st_buffer(sf::st_union(sf::st_transform(coast_sf2, 3857)), dist = coast_buffer_km * 1000)
  coast_buf_ll2 <- sf::st_transform(coast_buf2, 4326)
  m_co <- terra::rasterize(terra::vect(coast_buf_ll2), m_ch, field = 1, background = NA, touches = TRUE)
  m_co * m_ch
}

maxTSS_threshold <- function(r_base, pres_df, mask_r, seed_pa, pa_ratio = 2){
  n_pa <- pa_ratio * nrow(pres_df)
  pa_df <- sample_pa_cells(mask_r, pres_df$lon, pres_df$lat, n_pa = n_pa, seed = seed_pa) |> dplyr::select(lon,lat)
  pts <- dplyr::bind_rows(pres_df |> dplyr::mutate(y = 1L), pa_df |> dplyr::mutate(y = 0L))
  v <- terra::vect(pts, geom = c("lon","lat"), crs = "EPSG:4326")
  pts$score <- as.numeric(terra::extract(r_base, v, ID = FALSE)[,1])
  pts <- pts |> dplyr::filter(is.finite(score))
  roc_obj <- pROC::roc(pts$y, pts$score, quiet = TRUE)
  best <- pROC::coords(roc_obj, x = "best", best.method = "youden",
                       ret = c("threshold","sensitivity","specificity"), transpose = FALSE)
  thr  <- as.numeric(best$threshold[1]); sens <- as.numeric(best$sensitivity[1]); spec <- as.numeric(best$specificity[1])
  list(threshold = thr, tss = sens + spec - 1)
}

percentile_threshold <- function(r_base, pres_df, prob = 0.10){
  v <- terra::vect(pres_df, geom = c("lon","lat"), crs = "EPSG:4326")
  p <- as.numeric(terra::extract(r_base, v, ID = FALSE)[,1])
  p <- p[is.finite(p)]
  if (length(p) < 5) stop("Too few valid BASE presence predictions for percentile threshold.")
  as.numeric(stats::quantile(p, prob = prob, na.rm = TRUE, names = FALSE))
}

# ---------------------------
# 4) Load predictors and masks
# ---------------------------
message("Loading predictor stacks...")
base_t   <- load_stack("BASE")
p12630_t <- load_stack("SSP126_2030s")
p12650_t <- load_stack("SSP126_2050s")
p58530_t <- load_stack("SSP585_2030s")
p58550_t <- load_stack("SSP585_2050s")
base_m <- apply_land_mask(base_t)
future_sets <- list(
  `126_2030s` = apply_land_mask(p12630_t),
  `126_2050s` = apply_land_mask(p12650_t),
  `585_2030s` = apply_land_mask(p58530_t),
  `585_2050s` = apply_land_mask(p58550_t)
)
template <- base_m[[1]]
mask_china <- terra::ifel(!is.na(template), 1, NA)
coast_sf <- rnaturalearth::ne_download(scale = 50, type = "coastline", category = "physical", returnclass = "sf")
coast_buf <- sf::st_buffer(sf::st_union(sf::st_transform(coast_sf, 3857)), dist = cfg$coast_buffer_km * 1000)
coast_buf_ll <- sf::st_transform(coast_buf, 4326)
mask_coast <- terra::rasterize(terra::vect(coast_buf_ll), mask_china, field = 1, background = NA, touches = TRUE)
mask_coast <- mask_coast * mask_china

# ---------------------------
# 5) Read occurrences and run models
# ---------------------------
stopifnot(file.exists(cfg$pot_csv), file.exists(cfg$ses_csv))
pot_df <- read_family_csv(cfg$pot_csv)
ses_df <- read_family_csv(cfg$ses_csv)
summ_pot <- run_family("Potamidae", pot_df, mask_china, "china", cfg$seed_pot)
summ_ses <- run_family("Sesarmidae", ses_df, mask_coast, "coast", cfg$seed_ses)
final_summary <- dplyr::bind_rows(summ_pot, summ_ses)
readr::write_csv(final_summary, file.path(cfg$run_root, "SUMMARY", "FINAL_BG_summary_table.csv"))

# ---------------------------
# 6) Outputs after model run
# ---------------------------
# (Main summaries, threshold sensitivity, and figure Sx)
# Full downstream plotting, collinearity, and basin analyses can be appended here if needed.
# This repository-ready version preserves the core modelling, summaries, and threshold-sensitivity workflow.

# Table: Current and projected suitable area (P10 ensemble)
table_area <- final_summary |>
  dplyr::transmute(
    Family = family,
    `Current (BASE)` = round(area_base_ens_km2, 0),
    `SSP1-2.6 (2021–2040)` = round(area_126_2030s_ens_km2, 0),
    `SSP1-2.6 (2041–2060)` = round(area_126_2050s_ens_km2, 0),
    `SSP5-8.5 (2021–2040)` = round(area_585_2030s_ens_km2, 0),
    `SSP5-8.5 (2041–2060)` = round(area_585_2050s_ens_km2, 0)
  )
readr::write_csv(table_area, file.path(cfg$run_root, "SUMMARY", "Table_Area_Suitable_Habitat_km2.csv"))

table_area_delta <- final_summary |>
  dplyr::transmute(
    Family = family,
    `Current (BASE)` = round(area_base_ens_km2, 0),
    `SSP1-2.6 (2021–2040)` = round(area_126_2030s_ens_km2, 0),
    `Delta SSP1-2.6 (2021–2040)` = round(delta_126_2030s_ens_km2, 0),
    `SSP1-2.6 (2041–2060)` = round(area_126_2050s_ens_km2, 0),
    `Delta SSP1-2.6 (2041–2060)` = round(delta_126_2050s_ens_km2, 0),
    `SSP5-8.5 (2021–2040)` = round(area_585_2030s_ens_km2, 0),
    `Delta SSP5-8.5 (2021–2040)` = round(delta_585_2030s_ens_km2, 0),
    `SSP5-8.5 (2041–2060)` = round(area_585_2050s_ens_km2, 0),
    `Delta SSP5-8.5 (2041–2060)` = round(delta_585_2050s_ens_km2, 0)
  )
readr::write_csv(table_area_delta, file.path(cfg$run_root, "SUMMARY", "Table_Area_and_Delta_Suitable_Habitat_km2.csv"))

scens <- c("BASE","126_2030s","126_2050s","585_2030s","585_2050s")
pot_dir_ens <- file.path(cfg$run_root, "Potamidae_china", "ensemble")
ses_dir_ens <- file.path(cfg$run_root, "Sesarmidae_coast", "ensemble")
pot_files <- setNames(file.path(pot_dir_ens, paste0("suit_ens_", scens, ".tif")), scens)
ses_files <- setNames(file.path(ses_dir_ens, paste0("suit_ens_", scens, ".tif")), scens)

summ_one <- function(family, files, cutoffs = c(0.3,0.5,0.7)){
  out <- lapply(names(files), function(tag){
    r <- terra::rast(files[[tag]])
    g <- terra::global(r, c("mean","min","max"), na.rm = TRUE)
    v <- terra::values(r, mat = FALSE)
    v <- v[is.finite(v)]
    med <- as.numeric(stats::quantile(v, 0.50, na.rm = TRUE, names = FALSE))
    q95 <- as.numeric(stats::quantile(v, 0.95, na.rm = TRUE, names = FALSE))
    area_cut <- sapply(cutoffs, function(cut) area_above(r, cut))
    names(area_cut) <- paste0("area_ge_", gsub("\\.","p", as.character(cutoffs)))
    data.frame(Family = family, Scenario = tag,
               mean = as.numeric(g[1,"mean"]), median = med, p95 = q95,
               min = as.numeric(g[1,"min"]), max = as.numeric(g[1,"max"]),
               t(area_cut), stringsAsFactors = FALSE)
  })
  dplyr::bind_rows(out)
}

tab_cont <- dplyr::bind_rows(summ_one("Potamidae", pot_files), summ_one("Sesarmidae", ses_files))
tab_cont$Scenario <- factor(tab_cont$Scenario, levels = scens,
                            labels = c("Current","SSP1-2.6 (2021–2040)","SSP1-2.6 (2041–2060)",
                                       "SSP5-8.5 (2021–2040)","SSP5-8.5 (2041–2060)"))
readr::write_csv(
  tab_cont |>
    dplyr::mutate(
      dplyr::across(c(mean,median,p95,min,max), ~ round(.x,4)),
      dplyr::across(dplyr::starts_with("area_ge_"), ~ round(.x,0))
    ),
  file.path(cfg$run_root, "SUMMARY", "ContinuousMetrics_mean_median_p95_areaCutoffs.csv")
)

rpot_base <- terra::rast(pot_files[["BASE"]]); rses_base <- terra::rast(ses_files[["BASE"]])
pot_pres <- get_presences(cfg$pot_csv, "potam"); ses_pres <- get_presences(cfg$ses_csv, "sesa|sesarm")

thr_pot <- maxTSS_threshold(rpot_base, pot_pres, mask_china_from_r(rpot_base), cfg$seed_pot, cfg$pa_ratio)
thr_ses <- maxTSS_threshold(rses_base, ses_pres, mask_coast_from_r(rses_base, cfg$coast_buffer_km), cfg$seed_ses, cfg$pa_ratio)

areas_for_family <- function(files_named, cutoff) sapply(files_named, function(f) area_above(terra::rast(f), cutoff))
pot_areas <- areas_for_family(pot_files, thr_pot$threshold); ses_areas <- areas_for_family(ses_files, thr_ses$threshold)

tab_tss <- dplyr::bind_rows(
  tibble::tibble(Family="Potamidae", Background="china", ThresholdType="maxTSS",
                 ThresholdValue=thr_pot$threshold, TSS_at_threshold=thr_pot$tss,
                 Current_BASE_km2=pot_areas[["BASE"]], SSP126_2021_2040_km2=pot_areas[["126_2030s"]],
                 SSP126_2041_2060_km2=pot_areas[["126_2050s"]], SSP585_2021_2040_km2=pot_areas[["585_2030s"]],
                 SSP585_2041_2060_km2=pot_areas[["585_2050s"]]),
  tibble::tibble(Family="Sesarmidae", Background="coast", ThresholdType="maxTSS",
                 ThresholdValue=thr_ses$threshold, TSS_at_threshold=thr_ses$tss,
                 Current_BASE_km2=ses_areas[["BASE"]], SSP126_2021_2040_km2=ses_areas[["126_2030s"]],
                 SSP126_2041_2060_km2=ses_areas[["126_2050s"]], SSP585_2021_2040_km2=ses_areas[["585_2030s"]],
                 SSP585_2041_2060_km2=ses_areas[["585_2050s"]])
) |>
  dplyr::mutate(
    dplyr::across(dplyr::ends_with("_km2"), ~ round(.x,0)),
    Delta_SSP126_2021_2040_km2 = SSP126_2021_2040_km2 - Current_BASE_km2,
    Delta_SSP126_2041_2060_km2 = SSP126_2041_2060_km2 - Current_BASE_km2,
    Delta_SSP585_2021_2040_km2 = SSP585_2021_2040_km2 - Current_BASE_km2,
    Delta_SSP585_2041_2060_km2 = SSP585_2041_2060_km2 - Current_BASE_km2
  )
readr::write_csv(tab_tss, file.path(cfg$run_root, "SUMMARY", "TableS_maxTSS_area_km2.csv"))

threshold_area_table <- function(family_name, background, files_named, r_base, pres_df, mask_r, seed_pa,
                                 pa_ratio = 2, pct_vec = c(0.05,0.10,0.15,0.20)){
  pct_thresholds <- sapply(pct_vec, function(p) percentile_threshold(r_base, pres_df, prob = p))
  names(pct_thresholds) <- paste0("P", pct_vec * 100)
  tss_obj <- maxTSS_threshold(r_base, pres_df, mask_r, seed_pa = seed_pa, pa_ratio = pa_ratio)
  all_thresholds <- c(pct_thresholds, maxTSS = tss_obj$threshold)
  out <- lapply(names(all_thresholds), function(th_name){
    thr <- all_thresholds[[th_name]]
    areas <- sapply(files_named, function(f){ area_above(terra::rast(f), thr) })
    tibble::tibble(
      Family = family_name, Background = background, ThresholdType = th_name, ThresholdValue = thr,
      Current_BASE_km2 = areas[["BASE"]], SSP126_2021_2040_km2 = areas[["126_2030s"]],
      SSP126_2041_2060_km2 = areas[["126_2050s"]], SSP585_2021_2040_km2 = areas[["585_2030s"]],
      SSP585_2041_2060_km2 = areas[["585_2050s"]]
    )
  })
  dplyr::bind_rows(out) |>
    dplyr::mutate(
      Delta_SSP126_2021_2040_km2 = SSP126_2021_2040_km2 - Current_BASE_km2,
      Delta_SSP126_2041_2060_km2 = SSP126_2041_2060_km2 - Current_BASE_km2,
      Delta_SSP585_2021_2040_km2 = SSP585_2021_2040_km2 - Current_BASE_km2,
      Delta_SSP585_2041_2060_km2 = SSP585_2041_2060_km2 - Current_BASE_km2
    ) |>
    dplyr::mutate(dplyr::across(where(is.numeric), ~ round(.x,4)))
}

tab_s4 <- dplyr::bind_rows(
  threshold_area_table("Potamidae","china", pot_files, rpot_base, pot_pres, mask_china_from_r(rpot_base), cfg$seed_pot, cfg$pa_ratio),
  threshold_area_table("Sesarmidae","coast", ses_files, rses_base, ses_pres, mask_coast_from_r(rses_base, cfg$coast_buffer_km), cfg$seed_ses, cfg$pa_ratio)
)
readr::write_csv(tab_s4, file.path(cfg$run_root, "SUMMARY", "TableS4_ThresholdSensitivity_P5_P10_P15_P20_maxTSS.csv"))
writexl::write_xlsx(list(ThresholdSensitivity = tab_s4),
                    file.path(cfg$run_root, "SUMMARY", "TableS4_ThresholdSensitivity_P5_P10_P15_P20_maxTSS.xlsx"))

fig_s4_df <- tab_s4 |>
  dplyr::select(Family, ThresholdType, Current_BASE_km2, SSP126_2021_2040_km2, SSP126_2041_2060_km2, SSP585_2021_2040_km2, SSP585_2041_2060_km2) |>
  tidyr::pivot_longer(cols = -c(Family, ThresholdType), names_to = "Scenario", values_to = "Area_km2") |>
  dplyr::mutate(
    ThresholdType = factor(ThresholdType, levels = c("P5","P10","P15","P20","maxTSS")),
    Scenario = factor(Scenario,
      levels = c("Current_BASE_km2","SSP126_2021_2040_km2","SSP126_2041_2060_km2","SSP585_2021_2040_km2","SSP585_2041_2060_km2"),
      labels = c("Current","SSP1-2.6 (2021–2040)","SSP1-2.6 (2041–2060)","SSP5-8.5 (2021–2040)","SSP5-8.5 (2041–2060)"))
  )

p_s4 <- ggplot2::ggplot(fig_s4_df, ggplot2::aes(x = ThresholdType, y = Area_km2, group = Scenario, color = Scenario)) +
  ggplot2::geom_line(linewidth = 1) + ggplot2::geom_point(size = 2.5) +
  ggplot2::facet_wrap(~ Family, ncol = 2, scales = "free_y") +
  ggplot2::scale_y_continuous(labels = scales::comma) +
  ggplot2::labs(title = "Threshold sensitivity of binary suitable area estimates", x = "Threshold type", y = "Suitable area (km²)", color = "Scenario") +
  ggplot2::theme_bw(base_size = 11) + ggplot2::theme(legend.position = "bottom")
ggplot2::ggsave(file.path(cfg$run_root, "FIGURES_FINAL", "Figure_Sx_ThresholdSensitivity_lines.pdf"), p_s4, width = 12, height = 6)
ggplot2::ggsave(file.path(cfg$run_root, "FIGURES_FINAL", "Figure_Sx_ThresholdSensitivity_lines.svg"), p_s4, width = 12, height = 6)

message("Pipeline completed. Review outputs in: ", cfg$run_root)
