# Supplementary material for: Climate and Land‐Use Change May Reshape the Biogeography of Freshwater Crabs Across China
Source: Ecol Evol. 2026 Apr 29;16(5):e73505. doi: 10.1002/ece3.73505 (PMC13125959; doi:10.1002/ece3.73505)
Supplement: Supplementary file 2 — Data S2: README. [file ECE3-16-e73505-s003.md]

# Climate and land-use change may reshape the biogeography of freshwater crabs across China 

This repository contains the R workflow used to model current and future habitat suitability for two freshwater crab families in China:

- **Potamidae** (inland riverine background: China-wide)
- **Sesarmidae** (coastal accessible-area background: 200 km coastal buffer)

The script runs the full modelling and post-processing workflow, including:

1. Maxnet and Random Forest models
2. AUC-weighted ensemble suitability maps
3. P10 binary maps
4. SHAP and partial dependence plots
5. Continuous suitability summaries
6. Threshold-sensitivity analysis (P5, P10, P15, P20, maxTSS)
7. Collinearity diagnostics
8. HydroBASINS basin overlay and top northwestern basin summaries

## Main script

- `FINAL_BG_PIPELINE_REPOSITORY_READY.R`

## Required input folder structure

Place the script in the project root and organize inputs as follows:

```text
project_root/
├── FINAL_BG_PIPELINE_REPOSITORY_READY.R
├── README.md
├── potamidae.csv
├── sesarmidae.csv
├── Predictor_Stacks/
│   ├── predictors_BASE.tif
│   ├── predictors_SSP126_2030s.tif
│   ├── predictors_SSP126_2050s.tif
│   ├── predictors_SSP585_2030s.tif
│   └── predictors_SSP585_2050s.tif
└── basins/
    └── ... HydroBASINS shapefiles ...
```

## Input data expectations

### 1. Occurrence tables
The script expects two CSV files:

- `potamidae.csv`
- `sesarmidae.csv`

Accepted coordinate column names include:
- longitude: `longitude`, `decimallongitude`, `lon`, `x`, `long`
- latitude: `latitude`, `decimallatitude`, `lat`, `y`

Accepted presence/absence column names include:
- `presence`, `pa`, `y`, `label`, `presence_absence`

Accepted family column names include:
- `family`, `taxon`

Presence/absence values can be numeric (`1`, `0`) or text such as:
- presence: `present`, `presence`, `yes`, `true`
- absence: `absent`, `absence`, `no`, `false`

### 2. Predictor rasters
Each stack must contain exactly these seven layers, with these names:

- `BIO1`
- `BIO12`
- `BIO4`
- `BIO15`
- `crop`
- `pasture`
- `urban`

### 3. HydroBASINS
Place HydroBASINS shapefiles in the `basins/` directory. The script will search recursively for the level specified by `LEV` in the configuration block.

## How to run

Open R in the project root and run:

```r
source("FINAL_BG_PIPELINE_REPOSITORY_READY.R")
```

## Main outputs

Outputs are written to:

```text
FINAL_BG_RUN/
├── SUMMARY/
├── FIGURES_FINAL/
├── Potamidae_china/
└── Sesarmidae_coast/
```

Key files include:

### Main summaries
- `SUMMARY/FINAL_BG_summary_table.csv`
- `SUMMARY/Table_Area_Suitable_Habitat_km2.csv`
- `SUMMARY/Table_Area_and_Delta_Suitable_Habitat_km2.csv`
- `SUMMARY/ContinuousMetrics_mean_median_p95_areaCutoffs.csv`
- `SUMMARY/TableS_maxTSS_area_km2.csv`
- `SUMMARY/TableS4_ThresholdSensitivity_P5_P10_P15_P20_maxTSS.csv`

### Main figures
- `FIGURES_FINAL/Figure5_Current_ensemble.pdf`
- `FIGURES_FINAL/Figure6_SSP126_ensemble.pdf`
- `FIGURES_FINAL/Figure7_SSP585_ensemble.pdf`
- `FIGURES_FINAL/Figure8_Delta_area_ensemble.pdf`
- `FIGURES_FINAL/Figure_SHAP_global_side_by_side_matched.pdf`
- `FIGURES_FINAL/Figure_PDP_ensemble_side_by_side.pdf`
- `FIGURES_FINAL/Figure_Sx_ThresholdSensitivity_lines.pdf`

### Family-specific outputs
For each family folder:
- `alg_maxnet/` — algorithm-specific continuous and binary rasters
- `alg_rf/` — algorithm-specific continuous and binary rasters
- `ensemble/` — ensemble continuous and binary rasters
- `explain/` — SHAP and PDP tables and figures

## Notes on interpretation

### Continuous suitability summaries
The script reports:
- **mean suitability**
- **median suitability**
- **95th percentile suitability**

These summarize the continuous ensemble raster for each family and scenario.

### Binary maps
P10-based binary maps are conservative thresholded summaries. They should be interpreted together with continuous suitability and the threshold-sensitivity analysis.

### Threshold sensitivity
`TableS4_ThresholdSensitivity_P5_P10_P15_P20_maxTSS.csv` and `Figure_Sx_ThresholdSensitivity_lines.pdf` compare binary suitable area under:
- P5
- P10
- P15
- P20
- maxTSS

## Reproducibility notes

- Random seeds are fixed in the script.
- The script installs missing packages automatically.
- All paths are relative to the project root by default.
- No manual edits are needed beyond confirming the folder structure.

## Session requirements

Recommended:
- R >= 4.3
- Sufficient disk space for raster writing
- Internet connection only needed the first time for package installation and Natural Earth downloads

## Contact

This repository accompanies the manuscript on freshwater crab habitat suitability in China under climate and land-use change.
